# Supplementary material for: Approaches to variant discovery for conifer transcriptome sequencing
Source: PLoS One. 2018 Nov 5;13(11):e0205835. doi: 10.1371/journal.pone.0205835 (PMC6218030; doi:10.1371/journal.pone.0205835)
Supplement: S1 File — (TGZ) [file pone.0205835.s002.tgz]

Archive with 13 entries (12 files):
- snp_scripts
- snp_scripts/SNP_Filter-gatk.pl
- snp_scripts/bwa_gatk_sam.pl
- snp_scripts/parseSam.pl
- snp_scripts/bwa_batch2.pl
- snp_scripts/rtgPipeline.pl
- snp_scripts/bwa_gatk_gatk.pl
- snp_scripts/README.txt
- snp_scripts/mosaik-samPipelien.pl
- snp_scripts/mosaik_gatk_gatk.pl
- snp_scripts/maqPipeline.pl
- snp_scripts/parseSam.pl.old
- snp_scripts/SNP_Filter.pl
