# Supplementary material for: Approaches to variant discovery for conifer transcriptome sequencing
Source: PLoS One. 2018 Nov 5;13(11):e0205835. doi: 10.1371/journal.pone.0205835 (PMC6218030; doi:10.1371/journal.pone.0205835)
Supplement: S1 File — (TGZ) [file pone.0205835.s002.tgz › snp_scripts/bwa_batch2.pl]

#system ("samtools view -bS aln_opp.sam >aln_opp.bam");

#system ("samtools sort aln_com.bam aln_com.sorted");
#system ("samtools sort aln_opp.bam aln_opp.sorted");

system ("samtools merge aln-all.bam aln_com.sorted.bam aln_opp.sorted.bam");

system ("samtools index aln-all.bam");

system ("samtools mpileup -C50 -uf Trinity.fasta aln-all.bam >pileup2.txt");
system ("bcftools view -cg pileup2.txt >pileup2.view");
system ("vcfutils.pl varFilter -D100 pileup2.view >pileup2.vcf");
