# Supplementary material for: Approaches to variant discovery for conifer transcriptome sequencing
Source: PLoS One. 2018 Nov 5;13(11):e0205835. doi: 10.1371/journal.pone.0205835 (PMC6218030; doi:10.1371/journal.pone.0205835)
Supplement: S1 File — (TGZ) [file pone.0205835.s002.tgz › snp_scripts/rtgPipeline.pl]

####RTG Pipeline

#Format reference sequence
#system("./rtg-GA-2.2.1-35657/rtg format -o sdf_Trinity Trinity.fasta");

#Format reads
#system("./rtg-GA-2.2.1-35657/rtg format -o sdf_Compression -f fastq -q solexa -l /opt/data/Transcriptome/CleanData/Pinus.radiata.compression.wood_l1_1.fq.gz -r /opt/data/Transcriptome/CleanData/Pinus.radiata.compression.wood_l1_2.fq.gz  ");
#system("./rtg-GA-2.2.1-35657/rtg format -o sdf_Opposite -f fastq -q solexa -l /opt/data/Transcriptome/CleanData/Pinus.radiata.opposite.wood_l1_1.fq.gz -r /opt/data/Transcriptome/CleanData/Pinus.radiata.opposite.wood_l1_2.fq.gz  ");

#Create read group text file
#system("echo -e \"\@RG\\tID:Compression\\tSM:aln-all\\tPL:SOLEXA\" \> rg_Compression.txt");
#system("echo -e \"\@RG\\tID:Opposite\\tSM:aln-all\\tPL:SOLEXA\" \> rg_Opposite.txt");

#map reads to reference
system("./rtg-GA-2.2.1-35657/rtg map -o map_Compression -t sdf_Trinity -i sdf_Compression --sam-rg rg_Compression.txt"); 
system("./rtg-GA-2.2.1-35657/rtg map -o map_Opposite -t sdf_Trinity -i sdf_Opposite --sam-rg rg_Opposite.txt");

#coverage analysis
system("./rtg-GA-2.2.1-35657/rtg coverage -o cov_All -t sdf_Trinity map_*/*mated.sam.qz");

#SNP caller
system("./rtg-GA-2.2.1-35657/rtg snp -o snp_All -t sdf_Trinity map_*/*mated.sam.qz map_*/*mated.sam.qz.callibration");
