# Supplementary material for: Approaches to variant discovery for conifer transcriptome sequencing
Source: PLoS One. 2018 Nov 5;13(11):e0205835. doi: 10.1371/journal.pone.0205835 (PMC6218030; doi:10.1371/journal.pone.0205835)
Supplement: S1 File — (TGZ) [file pone.0205835.s002.tgz › snp_scripts/bwa_gatk_gatk.pl]

#Using aln-all.bam from Trinity bwa alignment

#Search target INDELS
#system ("java -jar ../GenomeAnalysisTK-1.0.5777/GenomeAnalysisTK.jar -T RealignerTargetCreator -R Tirinty.fasta -o output.intervals -I aln-all.bam");

#Local realignment around indels
#system ("java -jar ../GenomeAnalysisTK-1.0.5777/GenomeAnalysisTK.jar -T IndelRealigner -R Trinity.fasta -targetIntervals output.intervals -I aln-all.bam -o aln-all-realign.bam");

#Call SNPs using Samtools
#system ("samtools mpileup -C50 -uf Trinity.fasta aln-all-realign.bam >pileup3.txt");

#system ("bcftools view -cg pileup3.txt >pileup3.view");
#system ("vcfutils.pl varFilter -D100 pileup3.view >pileup3.vcf");

#Fix readGroups
system("java -jar ../../picard-tools-1.64/AddOrReplaceReadGroups.jar I= aln-all-realign.bam O= aln-all-regroup.bam SORT_ORDER=coordinate RGID=foo RGLB=bar RGPL=illumina RGSM=DePristo CREATE_INDEX=True RGPU='run barcode' VALIDATION_STRINGENCY=SILENT");

#Local realignment around indels
system ("java -jar ../../GenomeAnalysisTK-1.0.5777/GenomeAnalysisTK.jar -T UnifiedGenotyper -R Trinity.fasta -L output.intervals -I aln-all-regroup.bam -o snp.raw.vcf");
