# Supplementary material for: Approaches to variant discovery for conifer transcriptome sequencing
Source: PLoS One. 2018 Nov 5;13(11):e0205835. doi: 10.1371/journal.pone.0205835 (PMC6218030; doi:10.1371/journal.pone.0205835)
Supplement: S1 File — (TGZ) [file pone.0205835.s002.tgz › snp_scripts/README.txt]

These are the scripts that were used to test the various tools with the
Transcriptome data sets. They're not complete pipelines as each was simply
edited to make it work as needed. Some combinations were simply run as a single
command so aren't present here in these scripts. For example, the
mosaik_gatk_gatk.pl script produces intermediate files, any of which can be
used for further steps. Therefore, to run the mosaik->gatk->freebayes test,
take the intermediate files before the gatk variant caller was about to run and
use that as the input to freebayes. This is also the case with the
bwa->gatk->freebayes test (using the bwa_gatk_gatk.pl script to provide
intermediate files as input).
