# Supplementary material for: Approaches to variant discovery for conifer transcriptome sequencing
Source: PLoS One. 2018 Nov 5;13(11):e0205835. doi: 10.1371/journal.pone.0205835 (PMC6218030; doi:10.1371/journal.pone.0205835)
Supplement: S1 File — (TGZ) [file pone.0205835.s002.tgz › snp_scripts/mosaik-samPipelien.pl]

#convert sam to Bam
#system("samtools view -bS aln-com.sam.gz >aln-com.bam");
#system("samtools view -bS aln-opp.sam.gz >aln-opp.bam");

#sort
#system("samtools sort aln-com.bam aln-com.sorted");
#system("samtools sort aln-opp.bam aln-opp.sorted");

#index
#system("samtools index aln-com.sorted.bam");
#system("samtools index aln-opp.sorted.bam");

#merge
#system ("samtools merge aln-all.bam aln-com.sorted.bam aln-opp.sorted.bam");

system ("samtools index aln-all.bam");


#gatk realignment
system ("java -jar ../Programs/GenomeAnalysisTK-1.0.5777/GenomeAnalysisTK.jar -T RealignerTargetCreator -R Trinity.fasta -o ouput.intervals -I aln-all.bam");
system ("java -jar ../Programs/GenomeAnalysisTK-1.0.5777/GenomeAnalysisTK.jar -T IndelRealigner -R Trinity.fasta -targetIntervals ouput.intervals -I aln-all.bam -o aln-all-realign.bam");

#sam pilepup
system ("samtools faidx Trinity.fasta");
system ("samtools mpileup -C50 -uf Trinity.fasta aln-all-realign.bam >pileup6.txt");
