# Supplementary material for: Approaches to variant discovery for conifer transcriptome sequencing
Source: PLoS One. 2018 Nov 5;13(11):e0205835. doi: 10.1371/journal.pone.0205835 (PMC6218030; doi:10.1371/journal.pone.0205835)
Supplement: S1 File — (TGZ) [file pone.0205835.s002.tgz › snp_scripts/maqPipeline.pl]

#Using comp1_sanger.fq.gz etc from fastq folder as input


#convert fasta/fastq to maq formated bfa/bfq
system ("../../../maq-0.7.1/maq fasta2bfa ../fastq/Trinity.fasta Trinity.bfa");
system ("../../../maq-0.7.1/maq fastq2bfq ../fastq/comp1_sanger.fq.gz comp1.bfq");
system ("../../../maq-0.7.1/maq fastq2bfq ../fastq/comp2_sanger.fq.gz comp2.bfq");
system ("../../../maq-0.7.1/maq fastq2bfq ../fastq/opp1_sanger.fq.gz opp1.bfq");
system ("../../../maq-0.7.1/maq fastq2bfq ../fastq/opp2_sanger.fq.gz opp2.bfq");
print "conversion to binary format done.";

#map reads onto reference
system ("maq map aln-com.map Trinity.bfa comp1.bfq comp2.bfq");
system ("maq map aln-opp.map Trinity.bfa opp1.bfq opp2.bfq");
print "Reference mapping done.";

#merge the aligned maps
system ("maq mapmerge aln-all.map aln-com.map aln-opp.map");
print "Maps merged.\n";

#Remove pairs with identical outer coordinates (Splice variant?)
system ("maq rmdup aln-rmdup.map aln-all.map");
print "duplicates removed.\n";

#Call consensus sequences
# -p discards paired ends not mapped as correct pairs
system ("maq assemble -p aln.cns Trinity.bfa aln-rmdup.map 2>aln.cns.log");

#Create pileup for analysis
system ("maq pileup -p Trinity.bfa aln-rmdup.map pileup4.txt")

#run samtools to view
system ("bcftools view -cg pileup3.txt >pileup3.view");
system ("vcfutils.pl varFilter -D100 pileup3.view >pileup3.vcf");

#Maqs own SNP calling tool for comparison
system ("maq cns2snp aln.cns >out.snp");
