# Supplementary material for: Approaches to variant discovery for conifer transcriptome sequencing
Source: PLoS One. 2018 Nov 5;13(11):e0205835. doi: 10.1371/journal.pone.0205835 (PMC6218030; doi:10.1371/journal.pone.0205835)
Supplement: S1 File — (TGZ) [file pone.0205835.s002.tgz › snp_scripts/parseSam.pl.old]

my (@prov, @qhit, @qmiss);
my $qname = "duff";
my ($rname, $rcnt, $qcnt, $list);
my %HashRef;

open (INFILE, "aln_com.sam") ||"fail1";
open (ERRFILE, ">aln_com.err") ||"fail2";

while (<INFILE>)
	{
	if ($_ =~ /^\@/)
		{
		next;
		}
	
	@prov = split(/\t/,$_);
	#add \ to | for ncbi names
	#$prov[2] =~ s/\|/\\\|/g;	

	if ($prov[0] =~ /$qname/)
		{
		if ($prov[2] !~ /$rname/)
			{
			print ERRFILE "FLAG:\t$qname\t$rname\n\t$prov[0]\t$prov[2]\n";
			}
		}
	else
		{
		$qname = $prov[0];
		
		if ($prov[2] =~ /\*/)
			{
			push @qmiss, $qname;	
			}
		else
			{
			push @qhit, $qname;	
			$qcnt++;
				
			$rname = $prov[2];
			$rcnt = $HashRef{$rname};
			$rcnt++;
			$HashRef{$rname} = $rcnt; 
			}
		}
	}

open (OUTFILE1, ">aln_hit.txt") ||"fail3";
open (OUTFILE2, ">aln_miss.txt") ||"fail4";
open (OUTFILE3, ">aln_ref.txt") ||"fail5";

print OUTFILE1 "Number of reads mapped:\t$qcnt\n\n";
print OUTFILE1 "Mapped Reads:\n";
foreach $list(@qhit)
	{
	print OUTFILE1 "$list\n";
	}

print OUTFILE2 "\nUnmapped Reads:\n";
foreach $list(@qmiss)
	{
	print OUTFILE2 "$list\n";
	}

print OUTFILE3 "\nMapped Reference:\n";
foreach $list( keys %HashRef ) 
	{
	print OUTFILE3 "$list\t$HashRef{$list}\n";
	}

close INFILE;
close ERRFILE;
close OUTFILE1;
close OUTFILE2;
close OUTFILE3;
