# Supplementary material for: Approaches to variant discovery for conifer transcriptome sequencing
Source: PLoS One. 2018 Nov 5;13(11):e0205835. doi: 10.1371/journal.pone.0205835 (PMC6218030; doi:10.1371/journal.pone.0205835)
Supplement: S1 File — (TGZ) [file pone.0205835.s002.tgz › snp_scripts/SNP_Filter.pl]

#!C:\perl\bin -w || usr/bin/perl

#File Name:		SNP_Filter.pl
#Date Created:	12/4/12
#Author:		Lucy Macdonald
#Last Updated:	12/4/12
#Purpose:		Filters SNPs. ***N.B. needs to be cahnged for different outputs****

use strict;

my (@prov, @prov1, @prov2, @prov3, @prov4);
my ($contig, $start_pos, $len, $end_pos);
my ($less10cnt, $less60cnt,$depth10cnt, $alleleFrq, $indelcnt, $good, $firstPass);
my ($lastContig, $lastPos, $lastString, $lastEnd, $lastINDEL);
my ($Clear, $diff);
my ($RefAllele, $AltAllele, $TotalAllele, $AlleleFreq);

#my ($old_priority, $priority);
#my ($nrStart, $nrEnd);
my %Ref;


system("infoseq -sequence ../GATK/BGINZGL_combined.fasta -outfile Combined.info -only -name -length");
open (INFILE, "Combined.info") || die "Can't open trinity file";

#CREATES HASH OF REFERENCE FILE
while(<INFILE>)
	{
	chomp($_);
	@prov = split(/\t/,$_);
	$contig = $prov[0];
	$Ref {$contig}{SeqLen} = $prov[1];
	}
	
close INFILE;

open (INFILE, "snp.raw.bt2-gatk-fb.vcf") || die "Can't open pileup file";
#open (INFILE, "pileup5_test.vcf") || die "Can't open trinity file";

open (LESS60OUT, ">snp.raw.bt2-gatk-fbless60.out") || die "Can't open less 60 file";
open (INDELOUT, ">snp.raw.bt2-gatk-fbindel.out") || die "Can't open indel file";
open (OUTFILE, ">firstPass.out")|| die "Can't open all clear file";

$contig = "empty";
$lastContig = "empty";
$Clear = 1;

while (<INFILE>)
	{
	if ($_ =~ /^\#/)
		{
		next;
		}
		
	@prov1 = split(/\t/,$_);
	
	$contig = $prov1[0];
	$start_pos = $prov1[1];
	$len = $Ref{$contig}{SeqLen};
	$end_pos = $len - $start_pos +1;
	
	#IF CONTIG IS NEW THERE ARE NO FEATURES IN FRONT.
	#IF POSITION IS GREATER THAN 60
	#PREVIOUS CONTIG IS CLEAR
	#THIS IS CLEAR AND CAN BE PRINTED
	if ($contig !~ /^$lastContig$/ && $start_pos >=60 && $Clear)
		{
		if ($prov1[7] =~ /INS/ || $prov1[7] =~ /DEL/)
			{
			print INDELOUT $_;
			$indelcnt++;
			$lastINDEL = "empty";
			}
		else
			{
			print OUTFILE $_;
			$firstPass++;
			}
		$lastContig = $contig;
		$lastPos = $start_pos;
		$lastEnd = $end_pos;
		$Clear = 1;
		}
		
	#IF CONTIG IS NEW THERE ARE NO FEATURES IN FRONT.
	#IF POSITION IS GREATER THAN 60
	#THIS IS CLEAR AND CAN BE PRINTED
	#PREVIOUS CONTIG WAS NOT CLEAR
	#NOW IS AND CAN BE PRINTED
	elsif ($contig !~ /^$lastContig$/ && $start_pos >=60)
		{
		#IF IT'S AN INDEL IT DOESN'T MATTER IF IT'S CLEAR
		if ($lastINDEL =~ /INS/ || $lastINDEL =~ /DEL/)
			{
			print INDELOUT $lastString;
			$indelcnt++;
			$lastINDEL = "empty";
			}				
		elsif ($lastEnd >=60)
			{
			print OUTFILE $lastString;
			$firstPass++;
			}
		else
			{
			print LESS60OUT $lastString;
			$less60cnt++;
			}
		if ($prov1[7] =~ /INS/ || $prov1[7] =~ /DEL/)	
			{
			print INDELOUT $_;
			$indelcnt++;
			$lastINDEL = "empty";
			}
		else
			{
			print OUTFILE $_;
			$firstPass++;
			}
		$lastContig = $contig;
		$lastPos = $start_pos;
		$lastEnd = $end_pos;
		$Clear = 1;	
		}
	
	#IF CONTIG IS NEW THERE ARE NO FEATURES IN FRONT 
	#PREVIOUS CONTIG IS CLEAR
	#IF POSITION IS  LESS THAN 60 
	#NEED TO CHECK WITH NEXT BEFORE PRINTING
	elsif ($contig !~ /^$lastContig$/ && $start_pos <=59 && $Clear)
		{
		$lastContig = $contig;
		$lastPos = $start_pos;
		$lastEnd = $end_pos;
		$lastINDEL = $prov1[7];
		$Clear = 0;
		$lastString = $_;
		}
	
	#IF CONTIG IS NEW THERE ARE NO FEATURES IN FRONT 
	#PREVIOUS CONTIG IS NOT CLEAR
	#NEED TO CHECK LENGTH
	#IF POSITION IS  LESS THAN 60 
	#NEED TO CHECK WITH NEXT BEFORE PRINTING
	elsif ($contig !~ /^$lastContig$/ && $start_pos <=59)
		{
		#IF IT'S AN INDEL IT DOESN'T MATTER IF IT'S CLEAR
		if ($lastINDEL =~ /INS/ || $lastINDEL =~ /DEL/)
			{
			print INDELOUT $lastString;
			$indelcnt++;
			$lastINDEL = "empty";
			}				
		elsif ($lastEnd >=60)
			{
			print OUTFILE $lastString;
			$firstPass++;
			}
		else
			{
			print LESS60OUT $lastString;
			$less60cnt++;
			}
		$lastContig = $contig;
		$lastPos = $start_pos;
		$lastEnd = $end_pos;
		$lastINDEL = $prov1[7];
		$Clear = 0;
		$lastString = $_;
		}
		
	#IF CONTIG IS NOT NEW 
	#IF POSITION IS GREATER THAN 60 
	#NEED TO CHECK WITH PREVIOUS BEFORE PRINTING
	elsif ($contig =~ /^$lastContig$/ && $start_pos >=60)
		{
		$diff =  $start_pos - $lastPos;
		#IF DIFFERENCE IS GREATER THAN 60 AND PREVIOUS FLAG IS CLEAR
		#ONLY NEED TO PRINT THIS SEQUENCE
		if ($diff >= 60 && $Clear)
			{
		if ($prov1[7] =~ /INS/ || $prov1[7] =~ /DEL/)
				{
				print INDELOUT $_;
				$indelcnt++;
				$lastINDEL = "empty";
				}
			else
				{
				print OUTFILE $_;
				$firstPass++;
				}
			$lastContig = $contig;
			$lastPos = $start_pos;
			$lastEnd = $end_pos;
			$Clear = 1;
			}
		#IF DIFFERENCE IS GREATER THAN 60 AND PREVIOUS FLAG IS NOT CLEAR
		#NEED TO PRINT THIS SEQUENCE 
		#CHECK THAT PREVIOUS SEQUENCE IS GREATER THAN 60 TO THE END
		#IF CLEAR PRINT - IF NOT PRINT LESS THAN 60
		elsif ($diff >= 60)
			{
			#IF IT'S AN INDEL IT DOESN'T MATTER IF IT'S CLEAR
		if ($lastINDEL =~ /INS/ || $lastINDEL =~ /DEL/)
				{
				print INDELOUT $lastString;
				$indelcnt++;
				$lastINDEL = "empty";
				}				
			elsif ($lastEnd >=60)
				{
				print OUTFILE $lastString;
				$firstPass++;
				}
			else
				{
				print LESS60OUT $lastString;
				$less60cnt++;
				}		
		if ($prov1[7] =~ /INS/ || $prov1[7] =~ /DEL/)
				{
				print INDELOUT $_;
				$indelcnt++;
				$lastINDEL = "empty";
				}
			else
				{
				print OUTFILE $_;
				$firstPass++;
				}
			$lastContig = $contig;
			$lastPos = $start_pos;
			$lastEnd = $end_pos;
			$Clear = 1;	
			}
		#IF DIFFERENCE IS LESS THAN 60 AND PREVIOUS FLAG IS CLEAR
		#NEED TO CHECK NEXT BEFORE PRINTING
		elsif ($diff <= 59 && $Clear)
			{
			$lastContig = $contig;
			$lastPos = $start_pos;
			$lastEnd = $end_pos;
			$lastINDEL = $prov1[7];
			$Clear = 0;
			$lastString = $_;
			}
		#IF DIFFERENCE IS LESS THAN 60 AND PREVIOUS FLAG IS NOT CLEAR
		#PRINT PREVIOUS SEQUENCE 
		#NEED TO CHECK NEXT BEFORE PRINTING
		else
			{
			#IF IT'S AN INDEL IT DOESN'T MATTER IF IT'S CLEAR
		if ($lastINDEL =~ /INS/ || $lastINDEL =~ /DEL/)
				{
				print INDELOUT $lastString;
				$indelcnt++;
				$lastINDEL = "empty";
				}				
			else
				{
				print LESS60OUT $lastString;
				$less60cnt++;
				}
			$lastContig = $contig;
			$lastPos = $start_pos;
			$lastEnd = $end_pos;
			$lastINDEL = $prov1[7];
			$Clear = 0;
			$lastString = $_;
			}
		}
	#IF CONTIG IS NOT NEW 
	#IF POSITION IS LESS THAN 60 
	#PREVIOUS FLAG IS CLEAR
	#NEED TO CHECK WITH NEXT BEFORE PRINTING
	elsif ($contig =~ /^$lastContig$/ && $start_pos <=59 && $Clear)	
		{
		$lastContig = $contig;
		$lastPos = $start_pos;
		$lastEnd = $end_pos;
		$lastINDEL = $prov1[7];
		$Clear = 0;
		$lastString = $_;
		}
		
	#IF CONTIG IS NOT NEW 
	#IF POSITION IS LESS THAN 60 
	#PREVIOUS FLAG IS NOT CLEAR
	#PRINT LESS THAN 60
	else
		{
		#IF IT'S AN INDEL IT DOESN'T MATTER IF IT'S CLEAR
		if ($lastINDEL =~ /INS/ || $lastINDEL =~ /DEL/)
			{
			print INDELOUT $lastString;
			$indelcnt++;
			$lastINDEL = "empty";
			}				
		else
			{
			print LESS60OUT $lastString;
			$less60cnt++;
			}
		$lastContig = $contig;
		$lastPos = $start_pos;
		$lastEnd = $end_pos;
		$lastINDEL = $prov1[7];
		$Clear = 0;
		$lastString = $_;
		}	
		
	}
	


close LESS60OUT;
close INDELOUT;
close OUTFILE;

close INFILE;

open (INFILE, "firstPass.out") || die "Can't open trinity file";

open (DEPTH10OUT, ">snp.raw.bt2-gatk-fbdepth10.out") || die "Can't open depth 10 file";
open (LESS10OUT, ">snp.raw.bt2-gatk-fbless10.out") || die "Can't open less 10 file";
open (ALLELEFREQOUT, ">snp.raw.bt2-gatk-fballeleFrq.out") || die "Can't open allele frequency file";
open (OUTFILE, ">AllClear.out")|| die "Can't open all clear file";

while (<INFILE>)
	{
	chomp($_);
	@prov1 = split(/\t/,$_);
	
	$contig = $prov1[0];
	$start_pos = $prov1[1];
	$len = $Ref{$contig}{SeqLen};
	$end_pos = $len - $start_pos +1;
	
	#EXTRACT AND CALCULATE DEPTH AND ALLELE FREQUENCY 
	@prov2 = split(/\:/,$prov1[9]);
	#@prov3 = split(/\=/,$prov2[3]);
	#@prov4 = split(/\,/,$prov3[1]);
	
	$RefAllele = $prov2[4];
	$AltAllele = $prov2[5];
	$TotalAllele = $RefAllele + $AltAllele;
	
	#IF DEPTH IS LESS THAN 10
	if ($TotalAllele <= 9)
		{
		print DEPTH10OUT "$contig._.$start_pos\t$_\t$RefAllele\t$AltAllele\t$TotalAllele\n";
		$depth10cnt++;
		next;
		}
		
	#IF SNP IS WITHIN 10BP OF START OF SEQUENCE
	if($start_pos <= 9)
		{
		print LESS10OUT "$contig._.$start_pos\t$_\t$RefAllele\t$AltAllele\t$TotalAllele\t$start_pos\n";
		$less10cnt++;
		next;
		}
		
	#IF SNP IS WITHIN 10BP OF START OF SEQUENCE
	if ($end_pos <= 9)
		{
		print LESS10OUT "$contig._.$start_pos\t$_\t$RefAllele\t$AltAllele\t$TotalAllele\t$len\t$end_pos\n";
		$less10cnt++;
		next;
		}

	# CALCULATE ALLELE FREQUENCY 
	if($RefAllele<=$AltAllele)
		{
		$AlleleFreq = $RefAllele/$AltAllele;
		}
	else
		{
		$AlleleFreq = $AltAllele/$RefAllele;
		}

	#IF ALLELE FREQUENCY IS NOT 25-75% RANGE
	if ($AlleleFreq <= 0.245 || 	$AlleleFreq >= 0.755)
		{
		print ALLELEFREQOUT "$contig._.$start_pos\t$_\t$RefAllele\t$AltAllele\t$TotalAllele\t$len\t$end_pos\t$AlleleFreq\n";
		$alleleFrq++;
		next;
		}
	
	print OUTFILE "$contig._.$start_pos\t$_\t$RefAllele\t$AltAllele\t$TotalAllele\t$len\t$end_pos\t$AlleleFreq\n";
	$good++;
	}


print "\n$indelcnt are indels
$less60cnt have another feature within 60bp on both sides
$depth10cnt have read depth of less than 10
$less10cnt are with 10bp of the end of the sequence
$alleleFrq have allele frequency outside the 25-75 range\n

$good have passed all filters\n";


close INFILE;
close LESS10OUT;
close DEPTH10OUT;
close ALLELEFREQOUT;
close OUTFILE;
